# Supplementary material for: The Relationship Between a Mediterranean Diet and Frailty in Older Adults: NHANES 2007–2017
Source: Nutrients. 2025 Jan 17;17(2):326. doi: 10.3390/nu17020326 (PMC11767853; doi:10.3390/nu17020326)
Supplement: Supplementary file 1 [file nutrients-17-00326-s001.zip]

Archive with 1 entries (1 files):
- nutrients-3412944-supplementary.pdf
